# Supplementary material for: Potential associations between behavior change techniques and engagement with mobile health apps: a systematic review
Source: Front Psychol. 2023 Sep 18;14:1227443. doi: 10.3389/fpsyg.2023.1227443 (PMC10545861; doi:10.3389/fpsyg.2023.1227443)
Supplement: Supplementary Appendix 5 — Study characteristics. [file Table_5.xlsx]

## Sheet: Sheet1
Ref.	First author (year)	Study type (general)	Study type (specific)	Country	Sample demographics / inclusion criteria	Analysed sample size	Study duration
1	Ahonkhai (2021)	Development description	Development	Nigeria	Adolescent and young adult-HIV patients living in LMICs, targeting those with poor adherence to antiretroviral medication	N/A	N/A
2	Baumel (2018)	App content analysis	Content analysis	N/A	Apps that were self-guided and cost-free	52 apps, 32 websites	18 months
3	Buman (2016)	Randomised study (incl. RCT)	Multiphase optimization strategy (MOST) research design (full-factorial randomisation 2 × 2 × 2)	US	US Veterans (35-60 years) who were overweight/obese (BMI ≥ 25 kg/m2) with a fasting glucose of ≥100 mg/dL	26	8 weeks
4	Caon (2022)	Quantitative descriptive	Descriptive study	England, Scotland, Italy, Spain	Adolescents (13-16 years)	357	6 months
5	Cueto (2019)	Quantitative non-randomised	Retrospective Cohort Study	US	Children and adolescents (5-18 years) who were overweight or obese (BMI ≥ 85th percentile)	1120	1 of 3 commitment periods: 4 weeks, 12 to 16 weeks, or 24 weeks
6	Curtis (2019)	Qualitative	Qualitative Study	Germany	Children and adolescents (12-18 years) with sickle cell disease	10	N/A
7	D'Addario (2020)	Qualitative	Focus group study	Italy	Adults (30-50 years) with insufficient physical activity	13	N/A
8	Davis (2019)	Randomised study (incl. RCT)	Quasi-experimental (randomised)	US	University students (18-29 years)	83	N/A
9	Delmas (2020)	Quantitative non-randomised	Regression analysis	US	Real world users	2740	83 weeks
10	DeSmet (2019)	Quantitative descriptive	Cross-Sectional Survey Study	Belgium	Working-age adults (22-55 years) living in Ghent	86	N/A
11	Du (2016)	Randomised study (incl. RCT)	2x2 Factorial Design Feasibility Study	US	Adults (18+ years) who were physically capable of performing the exercises in this study	89	8 weeks
12	Duff (2018)	Qualitative	Qualitative usability study	Ireland	Focus groups: Adult HeartSmart participants Feasibility testing: Adults (18+ years) with clinically manifested but stable cardiovascular disease	Focus groups: 26 Feasibility testing: 17	2 weeks
13	Ganett (2015)	Mixed-methods	Delphi study	UK and Netherlands	International academic experts with backgrounds in health, psychology, and addiction	7	N/A
14	Hochsmann (2019)	Randomised study (incl. RCT)	Randomized Controlled Trial	Basel metropolitan area	Overweight adults (45-70 years of age) with type 2 diabetes	35	24 weeks
15	Hales (2016)	Mixed-methods	Mixed methods pilot study	US	Overweight or obese adults (BMI 25-49.9 kg/m2)	9	2 months
16	Lin (2021)	Quantitative descriptive	Profile analysis	Canada	Teens (13-17 years) and their parents (with no dietary or physical activity restrictions)	301	4.5 months
17	Songtaweesin (2020)	Qualitative	Qualitative study	Thailand	Young men who have sex with men (18-21 years)	23 (focus group participants) + 15 key informant interviews	N/A
18	Nujiten (2021)	Randomised study (incl. RCT)	Crossover Experimental Study	Netherlands	Preadolescents (11-13 years)	310 - 99% (288/290) of students and 95.5% (22/23) of teachers	12 weeks
19	Nujiten (2022)	Randomised study (incl. RCT)	RCT	Belgium	Staff members of 7 governmental organizations	111	2 months
20	Nurmi (2020)	Qualitative	Feasibility (think aloud and SSI) study	Finland	Adults (25-63 years)	10	N/A
21	Smith (2022)	Qualitative	Development (focus groups)	UK	Women diagnosed with gestational diabetes at Oxford University Hospitals NHS Foundation Trust	10	N/A
22	Sporrel (2020)	Development description	Development study	Netherlands	N/A	N/A	N/A
23	Szinay (2021)	Qualitative	Qualitative Interview Study	UK	Adults (18+ years)	17	N/A
24	Tang (2015)	Qualitative	Qualitative Interview Study	UK	English-speaking adults (18-40 years) living in Exeter and Plymouth	19	3 weeks
25	Thornton (2021)	Mixed-methods	Development and usability study	Australia	Secondary school students (grades 7-9) participating in the Health4Life trial	232 (downloaded app)	Not specified
26	Valle (2020)	Quantitative non-randomised	Micro- randomized trial	US	Young adults (18-35 years) who were overweight/obese (BMI=25–40 kg/m2) with fewer than 150 min per week of moderate-to-vigorous physical activity	52	12 weeks
27	Whiteley (2018)	Mixed-methods	Qualitative development and usability study	US	Adolescents and young adults (14-26 years) with HIV receiving antiretroviral therapy	20	N/A
28	Whiteley (2019)	Mixed-methods	Qualitative development and usability study	US	Young men who have sex with men (18-35 years)	20	N/A
