# Supplementary material for: Potential associations between behavior change techniques and engagement with mobile health apps: a systematic review
Source: Front Psychol. 2023 Sep 18;14:1227443. doi: 10.3389/fpsyg.2023.1227443 (PMC10545861; doi:10.3389/fpsyg.2023.1227443)
Supplement: Supplementary Appendix 6 — Risk of bias and quality assessment. [file Table_6.xlsx]

## Sheet: ROB
ID	First author	Year	Study type	Randomization process		Period and carryover effects (crossover trials only)		Deviations from intended interventions (assignment)		Deviations from intended interventions (adherence)		Missing outcome data		Measurement of the outcome		Selection of the reported result		Overall Bias
				Judgment	Support	Judgment	Support	Judgment	Support	Judgment	Support	Judgment	Support	Judgment	Support	Judgment	Support	Judgment	Support
3	Buman	2016	Multiphase optimization strategy (full-factorial randomisation 2 × 2 × 2)	Some concerns	Randomisation process not described	N/A		Some concerns	Awareness of intervention and baseline differences not described; but all available data, from completers and non-completers, included in analysis	Some concerns	Awareness of intervention and baseline differences not described; but all available data, from completers and non-completers, included in analysis	Some concerns	Dropout per group not specified, unable to determine if related to condition	Some concerns	Blinding unclear in quantiative analysis, but unlikely to affect assessment; blinding not possible in qualitative assesssment, but probably didn't affect thematic analysis	Some concerns	No pre-published protocol identified	Some concerns	Largely due to lack of information to assess
8	Davis	2019	Quasi-experimental study (randomised)	Low risk	Randomised and concealed assignment, no baseline differences between groups	N/A		Low risk	Researchers were blinded, no deviations reported	Low risk	Brief experience with intervention, no issues related to adherence	Low risk	Only one participant removed (out of 84) due to insufficient data	Low risk	Appropriate measure, assessors not aware of allocation	Some concerns	No pre-published protocol identified	Low risk	Most components low risk
11	Du	2016	2x2 Factorial Design Feasibility Study	Low risk	Participants randomised and blinded; slight difference in group size due to drop out pre-intervention period, but probably not a major concern	N/A		Low risk	Participants blinded, unclear if researchers were blinded (probably not), but unlikely to be deviations because of trial context	Some concerns	Participants blinded, unclear if researchers were blinded (probably not), no information on important non-protocol interventions (eg. other health interventions)	Some concerns	Substantial drop-out, but as attrition was primary outcome, this was data in itself; other outcomes likely affected	Low risk	Unclear if assessors blinded (probably not), but objective measures unlikely to be affected	Some concerns	No pre-published protocol identified	Some concerns	Some areas of concern identified
14	Hochsmann	2019	RCT	Low risk	Randomised and concealed assignment, no baseline differences between groups	N/A		Low risk	Researchers were blinded, no deviations reported	Low risk	Outcome data for all but one participant, withdrew for unrelated reason	Low risk	Outcome data for all but one participant, withdrew for unrelated reason	Low risk	Oucome assessors blinded, objective measures unlikely to be affected	Some concerns	Pre-published protocol identified, primary outcome from that was reported, but some outcomes missing	Some concerns	Some unexplained differences between protocol outcomes and reported outcomes
18	Nujiten	2021	Crossover Experimental Study	Some concerns	Randomisation process not described	High risk	No carryover period	Some concerns	No deviations reported, but analysis of randomised groups not sufficiently described	Some concerns	Not adequately described	Low risk	Primary outcome was examining engagement, so drop-out data was data	Low risk	Unclear if assessors blinded (probably not), but objective measures unlikely to be affected	Some concerns	No pre-published protocol identified	High risk	High risk of bias identified in carryover domain
19	Nujiten	2022	RCT	Some concerns	Randomisation process not described	N/A		Some concerns	No deviations reported, but analysis of randomised groups not sufficiently described	Some concerns	Not adequately described	Low risk	Primary outcome was examining engagement, so drop-out data was data	Low risk	Unclear if assessors blinded (probably not), but objective measures unlikely to be affected	Low risk	Pre-published protocol identified, aligned with reported outcomes	Some concerns	Due to insufficient description of randomisation, blinding, and analysis processes

## Sheet: MMAT
Study type	ID	First author	Year	S1. Are there clear research questions?	S2. Do the collected data allow to address the research questions?	1.1. Is the qualitative approach appropriate to answer the research question?	1.2. Are the qualitative data collection methods adequate to address the research question?	1.3. Are the findings adequately derived from the data?	1.4. Is the interpretation of results sufficiently substantiated by data?	1.5. Is there coherence between qualitative data sources, collection, analysis and interpretation?
Qualitative	6	Curtis	2019	N - but aim was reported	Y	Y	Y	Y	Y	Y
	7	D'Addario	2020	N - but aim was reported	Y	Y	Y	Y	Y	Y
	12	Duff	2018	N - but aim was reported	Y	Y	Y	Y	Y	Y
	17	Nct (Songtaweesin)	2020	N - but aim was reported	Y	Y	Y	Y	Y	Y
	20	Nurmi	2020	Y	Y	Y	Y	Y	Y	Y
	21	Smith	2022	N - but aim was reported	Y	Y	Y	Can't tell - method of data analysis not described in detail	Y	Y
	23	Szinay	2021	N - but aim was reported	Y	Y	Y	Y - best reported (including trustworthiness, reflexivity)	Y	Y
	24	Tang	2015	Y	Y	Y	Y	Y	Y	Y
Study type	ID	First author	Year	S1. Are there clear research questions?	S2. Do the collected data allow to address the research questions?	3.1. Are the participants representative of the target population?	3.2. Are measurements appropriate regarding both the outcome and intervention (or exposure)?	3.3. Are there complete outcome data?	3.4. Are the confounders accounted for in the design and analysis?	3.5. During the study period, is the intervention administered (or exposure occurred) as intended?
Quant. non- randomised	5	Cueto	2019	N - but aims and hypotheses repored	Y	Y - retrospective cohort analysis of real world users	Y	Y - users with incomplete data were excluded	N - not in design, but adjustments made in analysis	Y - no interference from researchers, as data collected retrospectively
	9	Delmas	2020	Y	N - outcome measures related to engagement, not assessess effectiveness of education	Y	Y	Y	N	Y - real world use
	26	Valle	2020	N - but aim was reported	Y	N - ~80% were female, most highly educated	Y	Y	Y - to some extent	N - but necessary to examine outcome in question (explained in section 2.2.1)
Study type	ID	First author	Year	S1. Are there clear research questions?	S2. Do the collected data allow to address the research questions?	4.1. Is the sampling strategy relevant to address the research question?	4.2. Is the sample representative of the target population?	4.3. Are the measurements appropriate?	4.4. Is the risk of nonresponse bias low?	4.5. Is the statistical analysis appropriate to answer the research question?
Quant. descriptive	4	Caon	2022	N - but aim was reported	Y	Y	Y	Y - app use data commonly used to assesss engagement, although this has limiations	Y - engagement / non-response is an outcome measure	Y
	10	DeSmet	2019	Y	Y	Y	N - primarily well-educated	Y	N	Y
	16	Lin	2021	N - but aims were reported	Y	Y	N - not necessarily inclusive of marginalised / disadvantaged groups, or other countries / populations	Y	Y - engagement / non-response is an outcome measure	Y
Study type	ID	First author	Year	S1. Are there clear research questions?	S2. Do the collected data allow to address the research questions?	5.1. Is there an adequate rationale for using a mixed methods design to address the research question?	5.2. Are the different components of the study effectively integrated to answer the research question?	5.3. Are the outputs of the integration of qualitative and quantitative components adequately interpreted?	5.4. Are divergences and inconsistencies between quantitative and qualitative results adequately addressed?	5.5. Do the different components of the study adhere to the quality criteria of each tradition of the methods involved?
Mixed- methods	13	Ganett	2015	Y	Y	Y	Y	Y	N/A	Y
	15	Hales	2016	Y	Y	N - authors did not explicitly describe	N - qual and quant results reported separately, no section discussing how they inform each other	N - see 5.2	N - not addressing the same questions	Can't tell - process of identifying and analysing themes not described in detail
	25	Thornton	2021	N - but aims were reported	Y	N - authors did not explicitly describe	Y	N - not in detail	N/A	Can't tell - process of identifying and analysing themes not described in detail
	27	Whiteley	2018	N - but aim was reported	Y	N - authors did not explicitly describe	Y	N - not in detail	N/A	Y
	28	Whiteley	2019	N - but aim was reported	Y	N - authors did not explicitly describe	Y	N - not in detail	N/A	Y
**NOTE: 3 studies not included (2 development studies, 1 content analysis - IDs 1, 2, 22)
